# Supplementary material for: Behavioral and Disease-Related Characteristics of Patients with Acute Stroke during the Coronavirus Disease Pandemic
Source: Healthcare (Basel). 2022 Mar 23;10(4):604. doi: 10.3390/healthcare10040604 (PMC9026943; doi:10.3390/healthcare10040604)
Supplement: Supplementary file 1 [file healthcare-10-00604-s001.zip]

Archive with 1 entries (1 files):
- healthcare-1647978-supplementary.pdf
